# Supplementary material for: Inhibition of the Quorum Sensing System, Elastase Production and Biofilm Formation in Pseudomonas aeruginosa by Psammaplin A and Bisaprasin
Source: Molecules. 2022 Mar 6;27(5):1721. doi: 10.3390/molecules27051721 (PMC8911947; doi:10.3390/molecules27051721)
Supplement: Supplementary file 1 [file molecules-27-01721-s001.zip]

Archive with 1 entries (1 files):
- molecules-1598446-supplementary.pdf
